# Supplementary material for: Mass vaccination, immunity and coverage: modelling population protection against foot-and-mouth disease in Turkish cattle
Source: Sci Rep. 2016 Feb 26;6:22121. doi: 10.1038/srep22121 (PMC4768268; doi:10.1038/srep22121)
Supplement: Supplementary Dataset [file srep22121-s2.xls]

## Sheet: month_of_birth_data_2
region	province	birth_month	sex
MED	Adana	7	F
MED	Adana	2	M
MED	Adana	2	M
MED	Adana	2	F
MED	Adana	1	F
MED	Adana	7	F
MED	Adana	11	F
MED	Adana	3	M
MED	Adana	4	M
MED	Adana	8	M
MED	Adana	1	M
MED	Adana	8	F
MED	Adana	1	F
MED	Adana	9	F
MED	Adana	4	F
MED	Adana	12	F
MED	Adana	9	F
MED	Adana	3	F
MED	Adana	7	F
MED	Adana	7	F
MED	Adana	1	F
MED	Adana	3	M
MED	Adana	12	M
MED	Adana	9	M
MED	Adana	1	F
MED	Adana	1	F
MED	Adana	7	M
MED	Adana	9	F
MED	Adana	1	F
MED	Adana	3	F
MED	Adana	7	M
MED	Adana	2	M
MED	Adana	4	F
MED	Adana	7	F
MED	Adana	9	M
MED	Adana	1	F
MED	Adana	2	M
MED	Adana	1	F
MED	Adana	3	M
MED	Adana	1	F
MED	Adana	12	F
MED	Adana	7	M
MED	Adana	2	M
MED	Adana	2	F
MED	Adana	9	F
MED	Adana	9	M
MED	Adana	5	F
MED	Adana	1	F
MED	Adana	11	M
MED	Adana	8	M
MED	Adana	1	F
MED	Adana	1	F
MED	Adana	7	F
MED	Adana	7	M
MED	Adana	9	M
MED	Adana	2	M
MED	Adana	7	F
MED	Adana	8	M
MED	Adana	3	F
MED	Adana	8	F
MED	Adana	1	M
MED	Adana	1	F
MED	Adana	3	F
MED	Adana	3	F
MED	Adana	12	M
MED	Adana	1	F
MED	Adana	7	F
MED	Adana	12	M
MED	Adana	7	F
MED	Adana	2	F
MED	Adana	10	F
MED	Adana	3	F
MED	Adana	1	F
MED	Adana	7	M
MED	Adana	12	F
MED	Adana	2	M
MED	Adana	7	F
MED	Adana	6	F
MED	Adana	1	F
MED	Adana	12	F
MED	Adana	8	M
MED	Adana	3	M
MED	Adana	6	M
MED	Adana	1	F
MED	Adana	4	M
MED	Adana	4	F
MED	Adana	4	M
MED	Adana	1	F
MED	Adana	11	M
MED	Adana	8	M
MED	Adana	10	F
MED	Adana	4	F
MED	Adana	4	F
MED	Adana	9	M
MED	Adana	8	M
MED	Adana	3	F
MED	Adana	5	F
MED	Adana	11	F
MED	Adana	4	F
MED	Adana	4	F
MED	Adana	7	M
MED	Adana	7	M
MED	Adana	8	M
MED	Adana	3	F
MED	Adana	12	F
MED	Adana	11	F
MED	Adana	9	M
MED	Adana	7	F
MED	Adana	3	M
MED	Adana	12	F
MED	Adana	7	F
MED	Adana	5	F
MED	Adana	12	F
MED	Adana	3	M
MED	Adana	2	F
MED	Adana	12	F
MED	Adana	7	M
MED	Adana	6	F
MED	Adana	8	F
MED	Adana	8	F
MED	Adana	8	F
MED	Adana	4	M
MED	Adana	8	F
MED	Adana	2	F
MED	Adana	3	F
MED	Adana	7	F
MED	Adana	3	F
MED	Adana	4	M
MED	Adana	3	F
MED	Adana	4	F
MED	Adana	4	F
MED	Adana	8	F
MED	Adana	7	F
MED	Adana	12	F
MED	Adana	7	M
MED	Adana	2	F
MED	Adana	5	F
MED	Adana	7	F
MED	Adana	11	F
MED	Adana	8	M
MED	Adana	4	F
MED	Adana	4	M
MED	Adana	8	M
MED	Adana	2	F
MED	Adana	7	F
MED	Adana	7	F
MED	Adana	4	M
MED	Adana	11	F
MED	Adana	10	F
MED	Adana	9	M
MED	Adana	11	M
MED	Adana	10	F
MED	Adana	11	F
MED	Adana	6	M
MED	Adana	2	F
MED	Adana	8	M
MED	Adana	3	M
MED	Adana	10	M
MED	Adana	6	F
MED	Adana	4	M
MED	Adana	10	F
MED	Adana	12	F
MED	Adana	3	M
MED	Adana	12	M
MED	Adana	12	M
MED	Adana	3	M
MED	Adana	11	M
MED	Adana	8	M
MED	Adana	3	F
MED	Adana	8	F
MED	Adana	10	M
MED	Adana	6	M
MED	Adana	4	F
MED	Adana	11	M
MED	Adana	12	M
MED	Adana	7	F
MED	Adana	12	F
MED	Adana	8	F
MED	Adana	6	F
MED	Adana	8	F
MED	Adana	4	M
MED	Adana	11	M
MED	Adana	1	F
MED	Adana	7	F
MED	Adana	4	F
MED	Adana	8	M
MED	Adana	2	M
MED	Adana	4	F
MED	Adana	1	F
MED	Adana	7	F
MED	Adana	7	M
MED	Adana	4	M
MED	Adana	10	M
MED	Adana	3	M
MED	Adana	4	M
MED	Adana	10	M
MED	Adana	12	F
MED	Adana	1	F
MED	Adana	2	F
MED	Adana	5	M
MED	Adana	8	M
MED	Adana	5	F
MED	Adana	4	M
MED	Adana	4	F
MED	Adana	10	F
MED	Adana	10	M
MED	Adana	2	F
MED	Adana	3	F
MED	Adana	4	M
MED	Adana	4	M
MED	Adana	9	M
MED	Adana	7	F
MED	Adana	4	F
MED	Adana	2	F
MED	Adana	2	F
MED	Adana	2	M
MED	Adana	10	M
MED	Adana	7	F
MED	Adana	7	M
MED	Adana	4	F
MED	Adana	4	F
MED	Adana	4	M
MED	Adana	12	M
MED	Adana	7	F
MED	Adana	1	F
MED	Adana	2	F
MED	Adana	11	F
MED	Adana	1	M
MED	Adana	6	M
MED	Adana	8	M
MED	Adana	7	F
MED	Adana	7	M
MED	Adana	7	M
MED	Adana	1	F
MED	Adana	7	F
MED	Adana	6	M
MED	Adana	12	F
MED	Adana	11	F
MED	Adana	4	M
MED	Adana	3	M
MED	Adana	2	M
MED	Adana	2	F
MED	Adana	12	M
MED	Adana	8	M
MED	Adana	12	F
MED	Adana	4	M
MED	Adana	12	F
MED	Adana	12	F
MED	Adana	6	F
MED	Adana	11	F
MED	Adana	2	F
MED	Adana	11	M
MED	Adana	12	F
MED	Adana	12	F
MED	Adana	2	F
MED	Adana	12	F
MED	Adana	12	F
MED	Adana	11	F
MED	Adana	12	F
MED	Adana	12	F
MED	Adana	12	F
MED	Adana	12	F
MED	Adana	12	F
MED	Adana	7	F
MED	Adana	12	F
MED	Adana	1	F
MED	Adana	11	F
MED	Adana	1	M
MED	Adana	12	F
MED	Adana	12	M
MED	Adana	3	M
MED	Adana	6	F
MED	Adana	6	M
MED	Adana	3	F
MED	Adana	3	F
MED	Adana	4	F
MED	Adana	10	M
MED	Adana	2	F
MED	Adana	4	M
MED	Adana	11	M
MED	Adana	4	F
MED	Adana	10	F
MED	Adana	12	F
MED	Adana	10	F
MED	Adana	12	F
MED	Adana	12	F
MED	Adana	5	F
MED	Adana	5	M
MED	Adana	12	F
MED	Adana	12	M
MED	Adana	8	M
MED	Adana	1	F
MED	Adana	1	F
MED	Adana	6	F
MED	Adana	8	M
MED	Adana	8	M
MED	Adana	3	F
MED	Adana	8	F
MED	Adana	10	M
MED	Adana	8	M
MED	Adana	10	M
MED	Adana	4	M
MED	Adana	3	M
MED	Adana	7	M
MED	Adana	8	F
MED	Adana	3	F
MED	Adana	4	F
MED	Adana	10	F
MED	Adana	8	F
MED	Adana	10	M
MED	Adana	3	M
MED	Adana	8	M
MED	Adana	3	F
MED	Adana	8	F
MED	Adana	8	F
MED	Adana	10	M
MED	Adana	9	M
MED	Adana	3	F
MED	Adana	10	M
MED	Adana	5	M
MED	Adana	8	F
MED	Adana	1	F
MED	Adana	2	F
MED	Adana	8	M
SE	Adiyaman	10	M
SE	Adiyaman	6	F
SE	Adiyaman	5	M
SE	Adiyaman	1	M
SE	Adiyaman	1	F
SE	Adiyaman	6	F
SE	Adiyaman	6	F
SE	Adiyaman	6	F
SE	Adiyaman	1	F
SE	Adiyaman	5	F
SE	Adiyaman	8	F
SE	Adiyaman	5	F
SE	Adiyaman	9	M
SE	Adiyaman	3	M
SE	Adiyaman	4	F
SE	Adiyaman	6	F
SE	Adiyaman	6	F
SE	Adiyaman	4	F
SE	Adiyaman	10	M
SE	Adiyaman	8	M
SE	Adiyaman	1	F
SE	Adiyaman	2	F
SE	Adiyaman	2	F
SE	Adiyaman	10	F
SE	Adiyaman	6	F
SE	Adiyaman	12	F
SE	Adiyaman	6	F
SE	Adiyaman	3	F
SE	Adiyaman	1	F
SE	Adiyaman	6	F
SE	Adiyaman	3	F
SE	Adiyaman	6	F
SE	Adiyaman	10	M
SE	Adiyaman	10	F
SE	Adiyaman	7	F
SE	Adiyaman	10	M
SE	Adiyaman	7	F
SE	Adiyaman	6	M
SE	Adiyaman	10	M
SE	Adiyaman	6	M
SE	Adiyaman	6	F
SE	Adiyaman	4	M
SE	Adiyaman	8	F
SE	Adiyaman	12	F
SE	Adiyaman	10	M
SE	Adiyaman	8	F
SE	Adiyaman	2	F
SE	Adiyaman	10	F
SE	Adiyaman	4	F
SE	Adiyaman	8	M
SE	Adiyaman	2	M
SE	Adiyaman	6	M
SE	Adiyaman	6	M
SE	Adiyaman	11	F
SE	Adiyaman	6	M
SE	Adiyaman	10	F
SE	Adiyaman	6	F
SE	Adiyaman	8	F
SE	Adiyaman	4	F
SE	Adiyaman	9	M
SE	Adiyaman	9	F
SE	Adiyaman	1	F
SE	Adiyaman	10	F
SE	Adiyaman	4	F
SE	Adiyaman	7	F
SE	Adiyaman	4	F
SE	Adiyaman	6	F
SE	Adiyaman	3	F
SE	Adiyaman	12	M
SE	Adiyaman	8	F
SE	Adiyaman	7	F
SE	Adiyaman	4	F
SE	Adiyaman	10	M
SE	Adiyaman	10	M
SE	Adiyaman	4	M
AEG	Afyon	9	M
AEG	Afyon	5	F
AEG	Afyon	5	M
AEG	Afyon	12	F
AEG	Afyon	12	M
AEG	Afyon	3	M
AEG	Afyon	3	M
AEG	Afyon	3	M
AEG	Afyon	2	F
AEG	Afyon	6	M
AEG	Afyon	5	M
AEG	Afyon	2	F
AEG	Afyon	8	F
AEG	Afyon	12	F
AEG	Afyon	12	M
AEG	Afyon	1	F
AEG	Afyon	5	M
AEG	Afyon	1	M
AEG	Afyon	3	F
AEG	Afyon	7	M
AEG	Afyon	2	M
AEG	Afyon	11	M
AEG	Afyon	8	M
AEG	Afyon	8	M
AEG	Afyon	9	F
AEG	Afyon	12	F
AEG	Afyon	1	M
AEG	Afyon	6	M
AEG	Afyon	1	F
AEG	Afyon	5	M
AEG	Afyon	1	F
AEG	Afyon	5	M
AEG	Afyon	1	M
AEG	Afyon	3	F
AEG	Afyon	5	F
AEG	Afyon	3	F
AEG	Afyon	5	F
AEG	Afyon	4	M
AEG	Afyon	4	F
AEG	Afyon	6	M
AEG	Afyon	12	F
AEG	Afyon	2	F
AEG	Afyon	9	F
AEG	Afyon	3	M
AEG	Afyon	8	F
AEG	Afyon	8	F
AEG	Afyon	5	F
AEG	Afyon	12	M
AEG	Afyon	1	F
AEG	Afyon	6	M
AEG	Afyon	6	M
AEG	Afyon	2	F
AEG	Afyon	12	M
AEG	Afyon	10	F
AEG	Afyon	3	F
AEG	Afyon	8	F
AEG	Afyon	8	F
AEG	Afyon	12	F
AEG	Afyon	7	F
AEG	Afyon	3	M
AEG	Afyon	5	M
AEG	Afyon	6	M
AEG	Afyon	11	M
AEG	Afyon	12	F
AEG	Afyon	3	F
AEG	Afyon	11	M
AEG	Afyon	8	F
AEG	Afyon	5	F
AEG	Afyon	6	F
AEG	Afyon	2	F
AEG	Afyon	12	M
AEG	Afyon	3	F
AEG	Afyon	6	F
AEG	Afyon	3	F
AEG	Afyon	3	M
AEG	Afyon	12	F
AEG	Afyon	7	M
AEG	Afyon	5	M
AEG	Afyon	6	F
AEG	Afyon	4	F
AEG	Afyon	2	M
AEG	Afyon	3	M
AEG	Afyon	4	F
AEG	Afyon	7	F
AEG	Afyon	6	M
AEG	Afyon	3	M
AEG	Afyon	2	M
AEG	Afyon	2	F
AEG	Afyon	12	M
AEG	Afyon	5	F
AEG	Afyon	1	F
AEG	Afyon	3	M
AEG	Afyon	7	F
AEG	Afyon	4	M
AEG	Afyon	3	M
AEG	Afyon	6	F
AEG	Afyon	12	M
AEG	Afyon	8	F
AEG	Afyon	2	F
AEG	Afyon	5	M
AEG	Afyon	5	M
AEG	Afyon	2	M
AEG	Afyon	9	F
AEG	Afyon	5	M
AEG	Afyon	3	F
AEG	Afyon	9	F
AEG	Afyon	5	M
AEG	Afyon	4	M
AEG	Afyon	3	F
AEG	Afyon	5	M
AEG	Afyon	7	F
AEG	Afyon	12	M
AEG	Afyon	5	F
AEG	Afyon	2	M
AEG	Afyon	4	F
AEG	Afyon	8	F
AEG	Afyon	4	M
AEG	Afyon	3	F
AEG	Afyon	2	F
AEG	Afyon	1	M
AEG	Afyon	7	M
AEG	Afyon	4	F
AEG	Afyon	5	F
AEG	Afyon	1	F
AEG	Afyon	7	M
AEG	Afyon	8	F
AEG	Afyon	1	F
AEG	Afyon	3	F
AEG	Afyon	5	M
AEG	Afyon	4	F
AEG	Afyon	3	F
AEG	Afyon	3	F
AEG	Afyon	5	M
AEG	Afyon	6	F
AEG	Afyon	8	F
AEG	Afyon	3	M
AEG	Afyon	5	M
AEG	Afyon	8	F
AEG	Afyon	3	M
AEG	Afyon	8	M
AEG	Afyon	3	M
AEG	Afyon	4	M
AEG	Afyon	2	M
AEG	Afyon	8	M
AEG	Afyon	2	F
AEG	Afyon	11	F
AEG	Afyon	4	F
AEG	Afyon	5	F
AEG	Afyon	3	F
AEG	Afyon	3	M
AEG	Afyon	4	M
AEG	Afyon	3	M
AEG	Afyon	2	F
AEG	Afyon	2	M
AEG	Afyon	3	F
AEG	Afyon	4	F
AEG	Afyon	3	F
AEG	Afyon	7	M
AEG	Afyon	7	F
AEG	Afyon	1	M
AEG	Afyon	5	F
AEG	Afyon	7	F
AEG	Afyon	7	M
AEG	Afyon	3	F
AEG	Afyon	7	F
AEG	Afyon	7	F
AEG	Afyon	7	F
AEG	Afyon	5	M
AEG	Afyon	4	M
AEG	Afyon	8	F
AEG	Afyon	1	F
AEG	Afyon	2	F
AEG	Afyon	8	M
AEG	Afyon	7	M
AEG	Afyon	5	F
AEG	Afyon	2	F
AEG	Afyon	4	F
AEG	Afyon	11	M
AEG	Afyon	7	F
AEG	Afyon	7	M
AEG	Afyon	1	F
AEG	Afyon	8	F
AEG	Afyon	4	F
AEG	Afyon	8	F
AEG	Afyon	4	F
AEG	Afyon	4	M
AEG	Afyon	2	M
AEG	Afyon	10	M
AEG	Afyon	2	M
AEG	Afyon	7	F
AEG	Afyon	7	F
AEG	Afyon	12	M
AEG	Afyon	5	F
AEG	Afyon	7	F
AEG	Afyon	7	M
AEG	Afyon	2	F
AEG	Afyon	1	F
AEG	Afyon	7	M
AEG	Afyon	4	F
AEG	Afyon	5	F
AEG	Afyon	2	M
AEG	Afyon	2	F
AEG	Afyon	8	M
AEG	Afyon	7	F
AEG	Afyon	2	F
AEG	Afyon	2	F
AEG	Afyon	2	F
AEG	Afyon	9	F
AEG	Afyon	3	F
AEG	Afyon	5	M
AEG	Afyon	6	F
AEG	Afyon	5	F
AEG	Afyon	7	F
AEG	Afyon	3	M
AEG	Afyon	7	F
AEG	Afyon	12	F
AEG	Afyon	9	F
AEG	Afyon	1	M
AEG	Afyon	7	M
AEG	Afyon	6	F
AEG	Afyon	5	F
AEG	Afyon	4	F
AEG	Afyon	12	F
AEG	Afyon	7	M
AEG	Afyon	2	F
AEG	Afyon	4	F
AEG	Afyon	9	F
AEG	Afyon	8	F
AEG	Afyon	7	F
AEG	Afyon	12	F
AEG	Afyon	6	F
AEG	Afyon	3	M
AEG	Afyon	5	F
AEG	Afyon	8	M
AEG	Afyon	3	F
AEG	Afyon	7	F
AEG	Afyon	6	M
AEG	Afyon	6	F
AEG	Afyon	12	M
AEG	Afyon	9	M
AEG	Afyon	9	M
AEG	Afyon	2	M
AEG	Afyon	8	M
AEG	Afyon	8	F
AEG	Afyon	3	F
AEG	Afyon	3	F
AEG	Afyon	12	F
AEG	Afyon	7	F
AEG	Afyon	6	F
AEG	Afyon	4	F
AEG	Afyon	4	F
AEG	Afyon	3	M
AEG	Afyon	7	M
AEG	Afyon	4	M
AEG	Afyon	3	M
AEG	Afyon	6	M
AEG	Afyon	3	M
AEG	Afyon	3	F
AEG	Afyon	2	F
AEG	Afyon	8	F
AEG	Afyon	6	F
AEG	Afyon	5	F
AEG	Afyon	7	M
AEG	Afyon	3	F
AEG	Afyon	2	M
AEG	Afyon	12	M
AEG	Afyon	7	F
AEG	Afyon	3	M
AEG	Afyon	4	M
AEG	Afyon	4	M
AEG	Afyon	5	F
AEG	Afyon	5	M
AEG	Afyon	3	F
AEG	Afyon	5	M
AEG	Afyon	8	F
AEG	Afyon	7	M
AEG	Afyon	2	F
AEG	Afyon	1	F
AEG	Afyon	3	F
AEG	Afyon	6	F
AEG	Afyon	3	M
AEG	Afyon	5	F
AEG	Afyon	12	F
AEG	Afyon	1	M
AEG	Afyon	2	M
AEG	Afyon	5	F
AEG	Afyon	1	F
AEG	Afyon	3	M
AEG	Afyon	3	M
AEG	Afyon	8	M
AEG	Afyon	5	F
AEG	Afyon	12	M
AEG	Afyon	8	F
AEG	Afyon	1	M
AEG	Afyon	4	F
AEG	Afyon	7	F
AEG	Afyon	3	M
AEG	Afyon	6	F
AEG	Afyon	6	M
AEG	Afyon	12	F
AEG	Afyon	12	M
AEG	Afyon	3	M
AEG	Afyon	1	M
AEG	Afyon	7	F
AEG	Afyon	5	M
AEG	Afyon	12	M
AEG	Afyon	2	F
AEG	Afyon	3	M
AEG	Afyon	1	M
AEG	Afyon	5	F
AEG	Afyon	12	F
AEG	Afyon	4	M
AEG	Afyon	4	F
AEG	Afyon	12	F
AEG	Afyon	3	F
AEG	Afyon	5	M
AEG	Afyon	4	F
AEG	Afyon	5	F
AEG	Afyon	5	F
AEG	Afyon	5	F
AEG	Afyon	12	F
AEG	Afyon	7	F
AEG	Afyon	1	F
AEG	Afyon	6	M
AEG	Afyon	9	F
AEG	Afyon	5	F
AEG	Afyon	5	M
AEG	Afyon	2	F
AEG	Afyon	3	F
AEG	Afyon	7	M
AEG	Afyon	8	F
AEG	Afyon	5	M
AEG	Afyon	10	F
AEG	Afyon	3	M
AEG	Afyon	3	M
AEG	Afyon	12	F
AEG	Afyon	12	F
AEG	Afyon	5	F
AEG	Afyon	7	F
AEG	Afyon	1	F
AEG	Afyon	2	M
AEG	Afyon	5	F
AEG	Afyon	3	M
AEG	Afyon	12	F
AEG	Afyon	6	M
AEG	Afyon	1	F
AEG	Afyon	3	F
AEG	Afyon	12	M
AEG	Afyon	5	F
AEG	Afyon	11	M
AEG	Afyon	2	F
AEG	Afyon	3	F
AEG	Afyon	2	M
AEG	Afyon	8	F
AEG	Afyon	6	M
AEG	Afyon	4	M
AEG	Afyon	6	F
AEG	Afyon	5	M
AEG	Afyon	7	F
AEG	Afyon	1	F
AEG	Afyon	7	F
AEG	Afyon	3	F
AEG	Afyon	7	F
AEG	Afyon	3	M
AEG	Afyon	12	M
AEG	Afyon	5	M
AEG	Afyon	12	M
AEG	Afyon	7	F
AEG	Afyon	6	M
AEG	Afyon	5	F
AEG	Afyon	3	F
AEG	Afyon	5	M
AEG	Afyon	6	F
AEG	Afyon	5	F
AEG	Afyon	3	M
AEG	Afyon	7	F
AEG	Afyon	2	M
AEG	Afyon	3	M
AEG	Afyon	2	F
AEG	Afyon	3	F
AEG	Afyon	5	F
AEG	Afyon	5	M
AEG	Afyon	3	F
AEG	Afyon	3	F
AEG	Afyon	6	F
AEG	Afyon	9	M
AEG	Afyon	12	F
AEG	Afyon	11	F
AEG	Afyon	5	F
AEG	Afyon	2	M
AEG	Afyon	7	F
AEG	Afyon	9	F
AEG	Afyon	5	M
AEG	Afyon	9	F
AEG	Afyon	12	F
AEG	Afyon	8	F
AEG	Afyon	5	F
AEG	Afyon	12	F
AEG	Afyon	3	F
AEG	Afyon	8	M
AEG	Afyon	9	M
AEG	Afyon	4	F
AEG	Afyon	1	M
AEG	Afyon	12	M
AEG	Afyon	2	F
AEG	Afyon	3	M
AEG	Afyon	5	F
AEG	Afyon	12	F
AEG	Afyon	9	M
AEG	Afyon	3	M
AEG	Afyon	8	F
AEG	Afyon	3	M
AEG	Afyon	9	M
AEG	Afyon	2	M
AEG	Afyon	3	M
AEG	Afyon	2	F
AEG	Afyon	6	F
AEG	Afyon	6	M
AEG	Afyon	12	F
AEG	Afyon	7	M
AEG	Afyon	4	F
AEG	Afyon	3	M
AEG	Afyon	5	M
AEG	Afyon	4	M
AEG	Afyon	3	F
AEG	Afyon	5	M
AEG	Afyon	5	F
AEG	Afyon	1	M
AEG	Afyon	8	M
AEG	Afyon	4	M
AEG	Afyon	3	M
AEG	Afyon	5	F
AEG	Afyon	3	F
AEG	Afyon	3	F
AEG	Afyon	3	M
AEG	Afyon	2	M
AEG	Afyon	6	F
AEG	Afyon	5	F
AEG	Afyon	3	F
AEG	Afyon	3	F
AEG	Afyon	3	F
AEG	Afyon	9	M
AEG	Afyon	8	M
AEG	Afyon	3	M
AEG	Afyon	8	M
AEG	Afyon	3	F
AEG	Afyon	8	M
AEG	Afyon	2	M
AEG	Afyon	7	M
AEG	Afyon	4	M
AEG	Afyon	9	M
AEG	Afyon	5	F
AEG	Afyon	9	F
AEG	Afyon	12	M
AEG	Afyon	4	F
AEG	Afyon	6	F
AEG	Afyon	6	M
AEG	Afyon	12	M
AEG	Afyon	2	M
AEG	Afyon	3	F
AEG	Afyon	3	F
AEG	Afyon	3	M
AEG	Afyon	4	F
AEG	Afyon	11	M
AEG	Afyon	9	M
AEG	Afyon	4	F
AEG	Afyon	7	F
AEG	Afyon	3	F
AEG	Afyon	3	M
AEG	Afyon	2	M
AEG	Afyon	4	F
AEG	Afyon	5	F
AEG	Afyon	3	M
AEG	Afyon	3	F
AEG	Afyon	6	F
AEG	Afyon	3	M
AEG	Afyon	12	F
AEG	Afyon	7	F
AEG	Afyon	3	M
AEG	Afyon	7	F
AEG	Afyon	1	F
AEG	Afyon	6	F
AEG	Afyon	3	M
AEG	Afyon	5	F
AEG	Afyon	3	M
AEG	Afyon	1	F
AEG	Afyon	3	M
AEG	Afyon	5	F
AEG	Afyon	9	F
AEG	Afyon	3	M
AEG	Afyon	6	F
AEG	Afyon	5	M
AEG	Afyon	1	M
AEG	Afyon	3	M
AEG	Afyon	10	F
AEG	Afyon	3	F
AEG	Afyon	2	M
AEG	Afyon	7	F
AEG	Afyon	7	M
AEG	Afyon	3	M
AEG	Afyon	6	F
AEG	Afyon	1	F
AEG	Afyon	7	F
AEG	Afyon	5	F
AEG	Afyon	1	F
AEG	Afyon	1	F
AEG	Afyon	2	M
AEG	Afyon	3	F
AEG	Afyon	3	M
AEG	Afyon	6	M
AEG	Afyon	12	M
AEG	Afyon	5	F
AEG	Afyon	5	M
AEG	Afyon	9	M
AEG	Afyon	4	F
AEG	Afyon	7	F
AEG	Afyon	2	M
AEG	Afyon	3	F
AEG	Afyon	1	M
AEG	Afyon	4	F
AEG	Afyon	1	F
AEG	Afyon	4	M
AEG	Afyon	5	F
AEG	Afyon	2	F
AEG	Afyon	12	F
AEG	Afyon	6	M
AEG	Afyon	12	F
AEG	Afyon	5	F
AEG	Afyon	7	F
AEG	Afyon	3	F
AEG	Afyon	3	F
AEG	Afyon	5	M
AEG	Afyon	5	M
AEG	Afyon	1	F
AEG	Afyon	4	F
AEG	Afyon	2	F
AEG	Afyon	8	M
AEG	Afyon	3	M
AEG	Afyon	8	F
AEG	Afyon	7	F
AEG	Afyon	12	F
AEG	Afyon	1	F
AEG	Afyon	3	M
AEG	Afyon	12	F
AEG	Afyon	9	F
AEG	Afyon	3	F
AEG	Afyon	7	M
AEG	Afyon	1	F
AEG	Afyon	12	M
AEG	Afyon	12	F
AEG	Afyon	5	M
AEG	Afyon	2	F
AEG	Afyon	2	M
AEG	Afyon	7	F
AEG	Afyon	3	M
AEG	Afyon	9	F
AEG	Afyon	4	M
AEG	Afyon	4	M
AEG	Afyon	3	F
AEG	Afyon	8	F
AEG	Afyon	12	F
AEG	Afyon	3	F
AEG	Afyon	5	F
AEG	Afyon	6	M
AEG	Afyon	12	F
AEG	Afyon	3	M
AEG	Afyon	6	M
AEG	Afyon	1	F
AEG	Afyon	7	M
AEG	Afyon	11	F
AEG	Afyon	5	F
AEG	Afyon	3	M
AEG	Afyon	4	F
AEG	Afyon	1	M
AEG	Afyon	9	F
AEG	Afyon	7	M
AEG	Afyon	6	M
AEG	Afyon	7	F
AEG	Afyon	10	M
AEG	Afyon	3	F
AEG	Afyon	4	F
AEG	Afyon	1	F
AEG	Afyon	1	M
AEG	Afyon	4	M
AEG	Afyon	11	M
AEG	Afyon	4	F
AEG	Afyon	5	F
AEG	Afyon	4	M
AEG	Afyon	4	F
AEG	Afyon	5	F
AEG	Afyon	3	F
AEG	Afyon	1	M
AEG	Afyon	3	M
AEG	Afyon	2	M
AEG	Afyon	4	F
AEG	Afyon	4	M
AEG	Afyon	4	F
AEG	Afyon	3	M
AEG	Afyon	10	F
AEG	Afyon	1	F
AEG	Afyon	11	F
AEG	Afyon	6	F
AEG	Afyon	4	F
AEG	Afyon	3	M
AEG	Afyon	3	M
AEG	Afyon	4	F
AEG	Afyon	7	M
AEG	Afyon	6	M
AEG	Afyon	11	F
AEG	Afyon	4	M
AEG	Afyon	9	F
AEG	Afyon	6	M
AEG	Afyon	5	M
AEG	Afyon	9	M
AEG	Afyon	1	F
AEG	Afyon	4	M
AEG	Afyon	4	F
AEG	Afyon	1	M
AEG	Afyon	12	M
AEG	Afyon	4	M
AEG	Afyon	11	M
AEG	Afyon	1	M
AEG	Afyon	1	F
AEG	Afyon	4	F
AEG	Afyon	3	M
AEG	Afyon	11	M
AEG	Afyon	2	F
AEG	Afyon	9	F
AEG	Afyon	6	F
AEG	Afyon	4	F
AEG	Afyon	4	M
AEG	Afyon	3	F
AEG	Afyon	3	F
AEG	Afyon	4	M
AEG	Afyon	11	F
AEG	Afyon	12	M
AEG	Afyon	6	F
AEG	Afyon	2	M
AEG	Afyon	7	F
AEG	Afyon	10	F
AEG	Afyon	4	F
AEG	Afyon	2	M
AEG	Afyon	3	F
AEG	Afyon	3	F
AEG	Afyon	2	F
AEG	Afyon	11	F
AEG	Afyon	3	M
AEG	Afyon	3	F
AEG	Afyon	2	M
AEG	Afyon	6	F
AEG	Afyon	6	M
AEG	Afyon	12	F
AEG	Afyon	3	F
AEG	Afyon	6	F
AEG	Afyon	6	F
AEG	Afyon	6	F
AEG	Afyon	8	M
AEG	Afyon	6	F
AEG	Afyon	1	F
AEG	Afyon	6	M
AEG	Afyon	9	M
AEG	Afyon	7	M
AEG	Afyon	8	M
AEG	Afyon	8	M
AEG	Afyon	2	F
AEG	Afyon	4	F
AEG	Afyon	9	F
AEG	Afyon	10	F
AEG	Afyon	4	F
AEG	Afyon	11	F
AEG	Afyon	6	F
AEG	Afyon	3	F
AEG	Afyon	3	M
AEG	Afyon	3	M
AEG	Afyon	2	M
AEG	Afyon	6	M
AEG	Afyon	5	F
AEG	Afyon	6	F
AEG	Afyon	5	M
AEG	Afyon	5	M
AEG	Afyon	1	M
AEG	Afyon	2	M
AEG	Afyon	7	F
AEG	Afyon	9	F
AEG	Afyon	3	M
EAST	Agri	1	F
EAST	Agri	4	M
EAST	Agri	3	F
EAST	Agri	4	M
EAST	Agri	6	F
EAST	Agri	6	M
EAST	Agri	12	M
EAST	Agri	4	M
EAST	Agri	4	F
EAST	Agri	4	M
EAST	Agri	4	M
EAST	Agri	1	M
EAST	Agri	3	M
EAST	Agri	2	M
EAST	Agri	3	M
EAST	Agri	10	F
EAST	Agri	3	M
EAST	Agri	10	M
EAST	Agri	3	F
EAST	Agri	4	F
EAST	Agri	10	F
EAST	Agri	10	M
EAST	Agri	9	F
EAST	Agri	6	F
EAST	Agri	1	M
EAST	Agri	4	M
EAST	Agri	5	F
EAST	Agri	3	F
EAST	Agri	2	M
EAST	Agri	4	M
EAST	Agri	6	M
EAST	Agri	8	M
EAST	Agri	12	F
EAST	Agri	10	M
EAST	Agri	2	M
EAST	Agri	4	M
EAST	Agri	10	F
EAST	Agri	6	F
EAST	Agri	9	M
EAST	Agri	5	M
EAST	Agri	2	M
EAST	Agri	5	M
EAST	Agri	10	F
EAST	Agri	4	F
EAST	Agri	10	M
EAST	Agri	5	F
EAST	Agri	2	F
EAST	Agri	2	F
EAST	Agri	3	M
EAST	Agri	1	F
EAST	Agri	3	M
EAST	Agri	10	F
EAST	Agri	6	M
EAST	Agri	4	M
EAST	Agri	1	M
EAST	Agri	12	M
EAST	Agri	3	M
EAST	Agri	2	F
EAST	Agri	6	M
EAST	Agri	3	F
EAST	Agri	4	M
EAST	Agri	7	M
EAST	Agri	1	M
EAST	Agri	9	M
EAST	Agri	12	F
EAST	Agri	4	M
EAST	Agri	3	M
EAST	Agri	4	M
EAST	Agri	4	F
EAST	Agri	4	M
EAST	Agri	1	M
EAST	Agri	9	M
EAST	Agri	2	M
EAST	Agri	4	M
EAST	Agri	6	M
EAST	Agri	7	F
EAST	Agri	2	F
EAST	Agri	10	F
EAST	Agri	3	M
EAST	Agri	4	M
EAST	Agri	2	M
EAST	Agri	3	M
EAST	Agri	4	M
EAST	Agri	4	M
EAST	Agri	3	F
EAST	Agri	12	M
EAST	Agri	2	M
EAST	Agri	3	M
EAST	Agri	3	F
EAST	Agri	4	F
EAST	Agri	2	M
EAST	Agri	1	M
EAST	Agri	2	M
EAST	Agri	5	F
EAST	Agri	4	M
EAST	Agri	4	M
EAST	Agri	2	M
EAST	Agri	2	M
EAST	Agri	10	M
EAST	Agri	4	F
EAST	Agri	8	M
EAST	Agri	4	M
EAST	Agri	3	M
EAST	Agri	4	F
EAST	Agri	12	F
EAST	Agri	10	M
EAST	Agri	1	M
EAST	Agri	10	M
EAST	Agri	6	F
EAST	Agri	10	F
EAST	Agri	3	M
EAST	Agri	6	M
EAST	Agri	5	F
EAST	Agri	4	M
EAST	Agri	4	F
EAST	Agri	3	F
EAST	Agri	3	M
EAST	Agri	3	F
EAST	Agri	4	F
EAST	Agri	2	M
EAST	Agri	4	F
EAST	Agri	3	F
EAST	Agri	3	M
EAST	Agri	3	M
EAST	Agri	6	F
EAST	Agri	3	M
EAST	Agri	4	F
EAST	Agri	4	M
EAST	Agri	10	M
EAST	Agri	6	M
EAST	Agri	2	M
EAST	Agri	3	M
EAST	Agri	1	M
EAST	Agri	6	M
EAST	Agri	10	M
EAST	Agri	2	M
EAST	Agri	4	M
EAST	Agri	3	M
EAST	Agri	3	M
EAST	Agri	6	F
EAST	Agri	3	M
EAST	Agri	4	F
EAST	Agri	3	M
EAST	Agri	4	M
EAST	Agri	4	F
EAST	Agri	6	M
EAST	Agri	4	M
EAST	Agri	4	F
EAST	Agri	2	M
EAST	Agri	10	M
EAST	Agri	3	M
EAST	Agri	4	M
EAST	Agri	5	M
EAST	Agri	2	F
EAST	Agri	5	M
EAST	Agri	5	M
EAST	Agri	3	M
EAST	Agri	2	F
EAST	Agri	4	M
EAST	Agri	2	M
EAST	Agri	10	M
EAST	Agri	3	M
EAST	Agri	4	M
EAST	Agri	4	M
EAST	Agri	4	M
EAST	Agri	3	F
EAST	Agri	4	F
EAST	Agri	1	F
EAST	Agri	4	M
EAST	Agri	4	F
EAST	Agri	10	F
EAST	Agri	3	F
EAST	Agri	4	M
EAST	Agri	10	M
EAST	Agri	4	M
EAST	Agri	5	M
EAST	Agri	4	F
EAST	Agri	4	F
EAST	Agri	10	F
EAST	Agri	10	F
EAST	Agri	5	M
EAST	Agri	7	M
EAST	Agri	10	M
EAST	Agri	5	M
EAST	Agri	6	M
EAST	Agri	11	M
EAST	Agri	1	M
EAST	Agri	4	M
EAST	Agri	3	M
EAST	Agri	1	F
EAST	Agri	10	M
EAST	Agri	10	M
EAST	Agri	10	M
EAST	Agri	5	M
EAST	Agri	10	M
EAST	Agri	6	F
EAST	Agri	3	F
EAST	Agri	5	M
EAST	Agri	4	M
EAST	Agri	10	F
EAST	Agri	4	M
EAST	Agri	10	M
EAST	Agri	4	M
EAST	Agri	5	F
EAST	Agri	4	M
EAST	Agri	2	M
EAST	Agri	4	M
EAST	Agri	3	M
EAST	Agri	10	F
EAST	Agri	4	F
EAST	Agri	2	M
EAST	Agri	4	M
EAST	Agri	10	M
EAST	Agri	12	F
EAST	Agri	4	M
EAST	Agri	4	M
EAST	Agri	1	M
EAST	Agri	10	M
EAST	Agri	2	F
EAST	Agri	12	F
EAST	Agri	4	F
EAST	Agri	4	F
EAST	Agri	4	M
EAST	Agri	2	M
EAST	Agri	5	M
EAST	Agri	3	M
EAST	Agri	3	M
EAST	Agri	1	M
EAST	Agri	4	M
EAST	Agri	10	M
EAST	Agri	10	M
EAST	Agri	2	M
EAST	Agri	12	F
EAST	Agri	4	M
EAST	Agri	1	F
EAST	Agri	4	F
EAST	Agri	6	F
EAST	Agri	1	M
EAST	Agri	6	M
EAST	Agri	10	M
EAST	Agri	12	M
EAST	Agri	8	F
EAST	Agri	1	F
EAST	Agri	5	M
EAST	Agri	1	M
EAST	Agri	5	F
EAST	Agri	6	F
EAST	Agri	3	M
EAST	Agri	1	M
EAST	Agri	10	M
EAST	Agri	3	M
EAST	Agri	4	M
EAST	Agri	4	M
EAST	Agri	4	M
EAST	Agri	2	F
EAST	Agri	4	M
EAST	Agri	5	M
EAST	Agri	4	M
EAST	Agri	3	M
EAST	Agri	9	M
EAST	Agri	10	M
EAST	Agri	4	M
EAST	Agri	3	M
EAST	Agri	4	F
EAST	Agri	4	F
EAST	Agri	6	F
EAST	Agri	1	M
EAST	Agri	12	F
EAST	Agri	3	M
EAST	Agri	4	M
EAST	Agri	1	M
EAST	Agri	10	F
EAST	Agri	2	M
EAST	Agri	4	M
EAST	Agri	6	F
EAST	Agri	4	M
EAST	Agri	1	F
EAST	Agri	10	M
EAST	Agri	4	F
EAST	Agri	4	F
EAST	Agri	4	F
EAST	Agri	2	M
EAST	Agri	4	M
EAST	Agri	6	M
EAST	Agri	6	M
EAST	Agri	4	M
EAST	Agri	4	M
EAST	Agri	6	F
EAST	Agri	11	M
EAST	Agri	3	M
EAST	Agri	3	F
EAST	Agri	6	F
EAST	Agri	10	F
EAST	Agri	6	M
EAST	Agri	4	F
EAST	Agri	1	M
EAST	Agri	6	M
EAST	Agri	4	F
EAST	Agri	10	F
EAST	Agri	5	M
EAST	Agri	10	M
EAST	Agri	10	F
EAST	Agri	6	F
EAST	Agri	3	M
EAST	Agri	1	M
EAST	Agri	2	M
EAST	Agri	10	M
EAST	Agri	2	M
EAST	Agri	3	M
EAST	Agri	4	F
EAST	Agri	6	M
EAST	Agri	1	M
EAST	Agri	1	F
EAST	Agri	10	M
EAST	Agri	2	M
EAST	Agri	10	F
EAST	Agri	10	M
EAST	Agri	4	M
EAST	Agri	4	M
EAST	Agri	4	M
EAST	Agri	6	M
EAST	Agri	12	M
EAST	Agri	6	M
EAST	Agri	4	M
EAST	Agri	3	M
EAST	Agri	6	M
EAST	Agri	4	M
EAST	Agri	6	M
EAST	Agri	3	F
EAST	Agri	10	M
EAST	Agri	4	F
EAST	Agri	5	M
EAST	Agri	2	F
EAST	Agri	3	F
EAST	Agri	6	M
EAST	Agri	6	F
EAST	Agri	10	M
EAST	Agri	4	M
EAST	Agri	5	M
EAST	Agri	1	M
EAST	Agri	6	F
EAST	Agri	10	M
EAST	Agri	1	F
EAST	Agri	5	M
EAST	Agri	6	M
EAST	Agri	10	M
EAST	Agri	10	M
EAST	Agri	5	M
EAST	Agri	4	F
EAST	Agri	4	M
EAST	Agri	2	F
EAST	Agri	10	M
EAST	Agri	6	M
EAST	Agri	12	F
EAST	Agri	4	M
EAST	Agri	4	F
EAST	Agri	6	F
EAST	Agri	5	F
EAST	Agri	10	F
EAST	Agri	5	F
EAST	Agri	10	M
EAST	Agri	10	F
EAST	Agri	4	M
EAST	Agri	6	M
EAST	Agri	10	M
EAST	Agri	4	M
EAST	Agri	2	M
EAST	Agri	6	F
EAST	Agri	2	F
EAST	Agri	6	M
EAST	Agri	4	F
EAST	Agri	3	M
EAST	Agri	2	F
EAST	Agri	10	M
EAST	Agri	4	M
EAST	Agri	4	M
EAST	Agri	6	M
EAST	Agri	2	F
EAST	Agri	4	F
EAST	Agri	11	M
EAST	Agri	4	M
EAST	Agri	2	F
EAST	Agri	4	M
EAST	Agri	2	F
EAST	Agri	10	F
EAST	Agri	9	F
EAST	Agri	6	M
EAST	Agri	4	F
EAST	Agri	1	F
EAST	Agri	10	M
EAST	Agri	2	M
EAST	Agri	1	F
EAST	Agri	5	M
EAST	Agri	4	M
EAST	Agri	3	F
EAST	Agri	4	M
EAST	Agri	4	F
EAST	Agri	10	M
EAST	Agri	9	M
EAST	Agri	6	F
EAST	Agri	9	M
EAST	Agri	4	M
EAST	Agri	6	M
EAST	Agri	10	F
EAST	Agri	5	M
EAST	Agri	10	F
EAST	Agri	7	F
EAST	Agri	4	F
EAST	Agri	10	F
EAST	Agri	3	M
EAST	Agri	10	M
EAST	Agri	10	M
EAST	Agri	3	F
EAST	Agri	4	M
EAST	Agri	7	M
EAST	Agri	10	M
EAST	Agri	6	M
EAST	Agri	7	M
EAST	Agri	6	F
EAST	Agri	6	M
EAST	Agri	10	M
EAST	Agri	6	F
EAST	Agri	6	M
EAST	Agri	1	F
EAST	Agri	2	F
EAST	Agri	12	F
EAST	Agri	10	M
EAST	Agri	7	M
EAST	Agri	2	M
EAST	Agri	7	F
EAST	Agri	10	M
EAST	Agri	4	F
EAST	Agri	4	F
EAST	Agri	6	M
EAST	Agri	12	F
EAST	Agri	10	M
EAST	Agri	6	F
EAST	Agri	6	M
EAST	Agri	11	M
EAST	Agri	12	M
EAST	Agri	6	F
EAST	Agri	5	F
EAST	Agri	4	M
EAST	Agri	4	F
EAST	Agri	6	M
EAST	Agri	4	M
EAST	Agri	7	M
EAST	Agri	2	M
EAST	Agri	4	M
EAST	Agri	3	M
EAST	Agri	10	F
EAST	Agri	4	M
EAST	Agri	3	M
EAST	Agri	7	M
EAST	Agri	2	M
EAST	Agri	9	F
EAST	Agri	1	M
EAST	Agri	6	M
EAST	Agri	10	M
EAST	Agri	2	M
EAST	Agri	10	M
EAST	Agri	6	M
EAST	Agri	7	M
EAST	Agri	1	M
EAST	Agri	6	M
EAST	Agri	4	M
EAST	Agri	4	F
EAST	Agri	10	F
EAST	Agri	10	M
EAST	Agri	5	M
EAST	Agri	3	M
EAST	Agri	5	M
EAST	Agri	10	F
EAST	Agri	3	M
EAST	Agri	2	M
EAST	Agri	2	M
EAST	Agri	10	M
EAST	Agri	10	M
EAST	Agri	3	M
EAST	Agri	10	F
EAST	Agri	2	M
EAST	Agri	7	M
EAST	Agri	5	M
EAST	Agri	10	M
EAST	Agri	2	M
EAST	Agri	4	M
EAST	Agri	4	M
EAST	Agri	10	F
EAST	Agri	3	F
EAST	Agri	4	M
EAST	Agri	6	F
EAST	Agri	10	M
EAST	Agri	3	M
EAST	Agri	5	M
EAST	Agri	6	M
EAST	Agri	4	M
EAST	Agri	4	F
EAST	Agri	3	F
EAST	Agri	5	M
EAST	Agri	12	M
EAST	Agri	1	M
EAST	Agri	5	M
EAST	Agri	10	M
EAST	Agri	10	M
EAST	Agri	4	M
EAST	Agri	1	M
EAST	Agri	10	M
EAST	Agri	1	M
EAST	Agri	10	F
EAST	Agri	2	F
EAST	Agri	12	M
EAST	Agri	10	M
EAST	Agri	1	M
EAST	Agri	10	M
EAST	Agri	6	M
EAST	Agri	10	F
EAST	Agri	10	M
EAST	Agri	6	M
EAST	Agri	10	M
EAST	Agri	3	M
EAST	Agri	12	F
EAST	Agri	3	F
EAST	Agri	10	M
EAST	Agri	5	M
EAST	Agri	6	F
EAST	Agri	8	M
EAST	Agri	8	M
EAST	Agri	10	M
EAST	Agri	2	M
EAST	Agri	1	M
EAST	Agri	6	F
EAST	Agri	6	M
EAST	Agri	1	F
EAST	Agri	10	M
EAST	Agri	6	M
EAST	Agri	6	M
EAST	Agri	4	M
EAST	Agri	10	F
EAST	Agri	10	M
EAST	Agri	10	M
EAST	Agri	12	M
EAST	Agri	10	M
EAST	Agri	10	M
EAST	Agri	1	M
EAST	Agri	4	F
EAST	Agri	12	M
EAST	Agri	4	M
EAST	Agri	10	M
EAST	Agri	2	M
EAST	Agri	10	M
EAST	Agri	10	F
EAST	Agri	10	M
EAST	Agri	2	M
EAST	Agri	10	F
EAST	Agri	10	M
EAST	Agri	10	M
EAST	Agri	6	M
EAST	Agri	10	M
EAST	Agri	10	F
EAST	Agri	7	M
EAST	Agri	7	F
EAST	Agri	10	M
EAST	Agri	10	M
EAST	Agri	10	M
EAST	Agri	10	M
EAST	Agri	2	M
EAST	Agri	10	F
EAST	Agri	5	M
EAST	Agri	12	F
EAST	Agri	5	M
EAST	Agri	1	M
EAST	Agri	2	M
EAST	Agri	7	M
EAST	Agri	4	F
EAST	Agri	10	F
EAST	Agri	5	M
EAST	Agri	4	M
EAST	Agri	10	M
EAST	Agri	1	M
EAST	Agri	10	M
EAST	Agri	4	M
EAST	Agri	11	F
EAST	Agri	10	M
EAST	Agri	10	M
EAST	Agri	1	M
EAST	Agri	10	M
EAST	Agri	11	M
EAST	Agri	10	M
EAST	Agri	12	M
EAST	Agri	10	M
EAST	Agri	1	M
EAST	Agri	10	F
EAST	Agri	3	F
EAST	Agri	6	M
EAST	Agri	12	M
EAST	Agri	10	M
EAST	Agri	10	F
EAST	Agri	1	M
EAST	Agri	5	M
EAST	Agri	6	F
EAST	Agri	6	M
EAST	Agri	1	M
EAST	Agri	11	M
EAST	Agri	5	M
EAST	Agri	10	M
EAST	Agri	5	M
EAST	Agri	5	F
EAST	Agri	10	M
EAST	Agri	7	M
EAST	Agri	5	M
EAST	Agri	10	M
EAST	Agri	10	M
EAST	Agri	3	M
EAST	Agri	2	F
EAST	Agri	10	M
EAST	Agri	6	M
EAST	Agri	4	F
EAST	Agri	7	F
EAST	Agri	6	M
EAST	Agri	11	M
EAST	Agri	6	M
EAST	Agri	6	F
EAST	Agri	11	M
EAST	Agri	10	M
EAST	Agri	12	M
EAST	Agri	5	M
EAST	Agri	4	M
EAST	Agri	10	M
EAST	Agri	1	M
EAST	Agri	10	M
EAST	Agri	10	M
EAST	Agri	2	M
EAST	Agri	1	M
EAST	Agri	5	F
EAST	Agri	5	F
EAST	Agri	3	M
EAST	Agri	5	F
EAST	Agri	10	M
EAST	Agri	10	M
EAST	Agri	4	M
EAST	Agri	1	M
EAST	Agri	5	M
EAST	Agri	5	F
EAST	Agri	6	M
EAST	Agri	10	M
EAST	Agri	10	M
EAST	Agri	5	F
EAST	Agri	5	F
EAST	Agri	6	M
EAST	Agri	10	F
EAST	Agri	6	F
EAST	Agri	10	M
EAST	Agri	6	F
EAST	Agri	6	M
EAST	Agri	3	F
EAST	Agri	2	F
EAST	Agri	1	M
EAST	Agri	6	F
EAST	Agri	4	M
EAST	Agri	1	M
EAST	Agri	2	M
EAST	Agri	10	F
EAST	Agri	6	F
EAST	Agri	4	M
EAST	Agri	10	F
INNER	Aksaray	4	F
INNER	Aksaray	1	F
INNER	Aksaray	5	F
INNER	Aksaray	4	M
INNER	Aksaray	1	M
INNER	Aksaray	2	M
INNER	Aksaray	9	M
INNER	Aksaray	6	F
INNER	Aksaray	1	F
INNER	Aksaray	11	F
INNER	Aksaray	4	F
INNER	Aksaray	1	F
INNER	Aksaray	2	F
INNER	Aksaray	7	F
INNER	Aksaray	2	M
INNER	Aksaray	8	F
INNER	Aksaray	9	M
INNER	Aksaray	6	F
INNER	Aksaray	6	F
INNER	Aksaray	1	M
INNER	Aksaray	6	F
INNER	Aksaray	12	M
INNER	Aksaray	6	M
INNER	Aksaray	6	F
INNER	Aksaray	3	F
INNER	Aksaray	5	F
INNER	Aksaray	2	F
INNER	Aksaray	1	M
INNER	Aksaray	4	F
INNER	Aksaray	5	M
INNER	Aksaray	8	M
INNER	Aksaray	1	M
INNER	Aksaray	1	M
INNER	Aksaray	1	F
INNER	Aksaray	4	F
INNER	Aksaray	7	F
INNER	Aksaray	11	F
INNER	Aksaray	7	M
INNER	Aksaray	6	F
INNER	Aksaray	3	F
INNER	Aksaray	6	F
INNER	Aksaray	7	F
INNER	Aksaray	8	M
INNER	Aksaray	5	F
INNER	Aksaray	7	M
INNER	Aksaray	3	F
INNER	Aksaray	2	F
INNER	Aksaray	3	M
INNER	Aksaray	2	M
INNER	Aksaray	3	F
INNER	Aksaray	2	M
INNER	Aksaray	4	M
INNER	Aksaray	1	F
INNER	Aksaray	5	M
INNER	Aksaray	2	F
INNER	Aksaray	12	F
INNER	Aksaray	3	F
INNER	Aksaray	11	F
INNER	Aksaray	9	M
INNER	Aksaray	9	M
INNER	Aksaray	2	M
INNER	Aksaray	5	M
INNER	Aksaray	2	F
INNER	Aksaray	1	M
INNER	Aksaray	6	M
INNER	Aksaray	6	F
INNER	Aksaray	7	M
INNER	Aksaray	5	F
INNER	Aksaray	8	M
INNER	Aksaray	6	F
INNER	Aksaray	3	M
INNER	Aksaray	4	M
INNER	Aksaray	10	M
INNER	Aksaray	1	F
INNER	Aksaray	4	M
INNER	Aksaray	6	M
INNER	Aksaray	12	F
INNER	Aksaray	6	F
INNER	Aksaray	4	F
INNER	Aksaray	7	F
INNER	Aksaray	12	F
INNER	Aksaray	7	M
INNER	Aksaray	6	F
INNER	Aksaray	3	F
INNER	Aksaray	2	F
INNER	Aksaray	3	F
INNER	Aksaray	10	F
INNER	Aksaray	8	F
INNER	Aksaray	3	F
INNER	Aksaray	1	M
INNER	Aksaray	9	M
INNER	Aksaray	8	F
INNER	Aksaray	8	M
INNER	Aksaray	6	F
INNER	Aksaray	5	M
INNER	Aksaray	1	M
INNER	Aksaray	5	F
INNER	Aksaray	2	M
INNER	Aksaray	8	M
INNER	Aksaray	1	F
INNER	Aksaray	6	F
INNER	Aksaray	5	M
INNER	Aksaray	1	F
INNER	Aksaray	7	F
INNER	Aksaray	6	M
INNER	Aksaray	6	M
INNER	Aksaray	1	M
INNER	Aksaray	6	F
INNER	Aksaray	3	F
INNER	Aksaray	12	F
INNER	Aksaray	5	M
INNER	Aksaray	12	F
INNER	Aksaray	5	F
INNER	Aksaray	3	F
INNER	Aksaray	7	F
INNER	Aksaray	2	M
INNER	Aksaray	2	F
INNER	Aksaray	6	F
INNER	Aksaray	6	F
INNER	Aksaray	8	M
INNER	Aksaray	6	F
INNER	Aksaray	5	F
INNER	Aksaray	2	F
INNER	Aksaray	6	F
INNER	Aksaray	2	F
INNER	Aksaray	6	F
INNER	Aksaray	8	F
INNER	Aksaray	1	F
INNER	Aksaray	4	F
INNER	Aksaray	3	F
INNER	Aksaray	7	F
INNER	Aksaray	5	M
INNER	Aksaray	3	F
INNER	Aksaray	5	M
INNER	Aksaray	1	F
INNER	Aksaray	6	F
INNER	Aksaray	5	M
INNER	Aksaray	6	M
INNER	Aksaray	4	F
INNER	Aksaray	2	F
INNER	Aksaray	3	F
INNER	Aksaray	12	F
INNER	Aksaray	5	F
INNER	Aksaray	7	F
INNER	Aksaray	4	F
INNER	Aksaray	7	M
INNER	Aksaray	1	F
INNER	Aksaray	5	F
INNER	Aksaray	12	F
INNER	Aksaray	7	F
INNER	Aksaray	6	F
INNER	Aksaray	9	M
INNER	Aksaray	4	F
INNER	Aksaray	4	F
INNER	Aksaray	5	M
INNER	Aksaray	1	M
INNER	Aksaray	7	F
INNER	Aksaray	6	F
INNER	Aksaray	7	F
INNER	Aksaray	10	M
INNER	Aksaray	6	F
INNER	Aksaray	4	F
INNER	Aksaray	2	F
INNER	Aksaray	2	F
INNER	Aksaray	7	M
INNER	Aksaray	4	F
INNER	Aksaray	4	M
INNER	Aksaray	6	M
INNER	Aksaray	4	M
INNER	Aksaray	10	M
INNER	Aksaray	8	M
INNER	Aksaray	6	F
INNER	Aksaray	5	F
INNER	Aksaray	5	M
INNER	Aksaray	6	F
INNER	Aksaray	3	F
INNER	Aksaray	8	M
INNER	Aksaray	1	F
INNER	Aksaray	12	M
INNER	Aksaray	8	F
INNER	Aksaray	7	M
INNER	Aksaray	3	M
INNER	Aksaray	4	F
INNER	Aksaray	6	F
INNER	Aksaray	8	F
INNER	Aksaray	12	F
INNER	Aksaray	7	F
INNER	Aksaray	6	M
INNER	Aksaray	12	M
INNER	Aksaray	7	F
INNER	Aksaray	3	M
INNER	Aksaray	2	F
INNER	Aksaray	5	F
INNER	Aksaray	12	F
INNER	Aksaray	12	F
INNER	Aksaray	6	F
INNER	Aksaray	11	M
INNER	Aksaray	11	F
INNER	Aksaray	7	M
BLACK	Amasya	9	M
BLACK	Amasya	8	F
BLACK	Amasya	12	F
BLACK	Amasya	2	F
BLACK	Amasya	1	M
BLACK	Amasya	12	F
BLACK	Amasya	12	M
BLACK	Amasya	2	F
BLACK	Amasya	3	M
BLACK	Amasya	3	F
BLACK	Amasya	1	M
BLACK	Amasya	1	M
BLACK	Amasya	1	M
BLACK	Amasya	2	F
BLACK	Amasya	3	F
BLACK	Amasya	2	F
BLACK	Amasya	9	F
BLACK	Amasya	8	F
BLACK	Amasya	2	F
BLACK	Amasya	6	M
BLACK	Amasya	12	F
BLACK	Amasya	1	F
BLACK	Amasya	12	M
BLACK	Amasya	11	M
BLACK	Amasya	10	M
BLACK	Amasya	6	M
BLACK	Amasya	3	M
BLACK	Amasya	5	F
BLACK	Amasya	9	M
BLACK	Amasya	12	M
BLACK	Amasya	8	M
BLACK	Amasya	1	F
BLACK	Amasya	1	M
BLACK	Amasya	8	F
BLACK	Amasya	1	M
BLACK	Amasya	1	M
BLACK	Amasya	2	F
BLACK	Amasya	8	F
BLACK	Amasya	4	F
BLACK	Amasya	7	F
BLACK	Amasya	1	M
BLACK	Amasya	2	M
BLACK	Amasya	3	F
BLACK	Amasya	2	F
BLACK	Amasya	11	M
BLACK	Amasya	2	F
BLACK	Amasya	2	F
BLACK	Amasya	5	M
BLACK	Amasya	4	M
BLACK	Amasya	3	M
BLACK	Amasya	8	F
[truncated: 51,592 more rows]
